# Supplementary material for: Saliva as a Potential Source of Biomarkers in Cows with Metritis: A Pilot Study
Source: Vet Sci. 2024 Sep 21;11(9):446. doi: 10.3390/vetsci11090446 (PMC11435728; doi:10.3390/vetsci11090446)
Supplement: Supplementary file 1 [file vetsci-11-00446-s001.zip]

Archive with 1 entries (1 files):
- vetsci-3180945-supplementary.pdf
